# Supplementary material for: East Asian-specific and cross-ancestry genome-wide meta-analyses provide mechanistic insights into peptic ulcer disease
Source: Nat Genet. 2023 Nov 30;55(12):2129–38. doi: 10.1038/s41588-023-01569-7 (PMC10703676; doi:10.1038/s41588-023-01569-7)
Supplement: Supplementary file 4 — Supplementary Tables 1–42. [file 41588_2023_1569_MOESM4_ESM.xlsx]

## Sheet: Contents
Supplementary tables
Supplementary Table 1. Characteristics of participants in BBJ1-180K, BBJ1-12K, BBJ2-42K, and TMM-50K.
Supplementary Table 2. Significant loci associated with PUD or PUD subtypes in discovery-stage GWAS.
Supplementary Table 3. Significant loci associated with PUD or PUD subtypes from sex-stratified and chrX analyses in BBJ1-180K.
Supplementary Table 4. Replication of novel variants identified in discovery stage GWAS in BBJ1-12K, BBJ2-42K, and TMM-50K.
Supplementary Table 5. Estimations of confounding bias and SNP-heritability by LD score regression.
Supplementary Table 6. Significant loci associated with PUD or PUD subtypes in EAS-specific meta-analysis.
Supplementary Table 7. Summary of publicly available summary statistics used in meta-analyses and effect size comparisons.
Supplementary Table 8. Significant loci associated with PUD or PUD subtypes from inverse-variance-weighted cross-ancestry meta-analysis.
Supplementary Table 9. Significant loci associated with PUD or PUD subtypes from cross-ancestry meta-regression using MR-MEGA.
Supplementary Table 10. Effect comparison of PUD signals between East Asians and Europeans.
Supplementary Table 11. Winner's curse-corrected effect comparison for PUD between East Asians and Europeans.
Supplementary Table 12. Cross-ancestry genetic correlation of PUD and PUD subtypes.
Supplementary Table 13. Independent variants from COJO analysis in East Asians.
Supplementary Table 14. Fine-mapping analysis using SuSiE for PDX1 and JUP loci in East Asians.
Supplementary Table 15. Nonsynonymous variants in credible sets from fine-mapping analysis using SuSiE in East Asians.
Supplementary Table 16. Logistic regression analysis for association of ABO blood group and FUT2 secretor status with PUD and subtypes.
Supplementary Table 17. Logistic regression analysis for ABO-FUT2 interactions.
Supplementary Table 18. Overlap of lead variants associated with PUD and PUD subtypes in EAS with pQTL signals.
Supplementary Table 19. Significant proteomic associations with ABO blood and FUT2 secretor status in concordant directions.
Supplementary Table 20. Genetic correlation among PUD, PUD-related phenotypes, and its risk factors in East Asians.
Supplementary Table 21. Genetic correlation of PUD and PUD subtypes with common complex traits and dietary habits in East Asians.
Supplementary Table 22. Phenome-wide association lookup of risk variants for PUD or PUD subtypes in BBJ1-180K.
Supplementary Table 23. H.pylori infection status of participants in TMM-50K.
Supplementary Table 24. Effect size comparison of PUD signals between HP-positive and HP-negative PUD and its subtypes in TMM-50K.
Supplementary Table 25. Colocalization analysis for HP-stratified analysis in TMM-50K.
Supplementary Table 26. Effect size comparison of PUD signals between DU and GU in East Asians.
Supplementary Table 27. Effect size comparison of PUD signals between DU-only and GU-only in BBJ1-180K.
Supplementary Table 28. Effect size comparison of PUD signals between DU and GU in Europeans.
Supplementary Table 29. Cross-cohort effect size comparison of PUD signals in BBJ1-180K and TMM-50K.
Supplementary Table 30. Polygenicity estimation using SBayesS in East Asians.
Supplementary Table 31. Associations of polygenic risk scores with PUD and PUD subtypes in BBJ1-180K.
Supplementary Table 32. Two-sample Mendelian randomization study of the causality of PUD or its subtypes on GC in East Asians.
Supplementary Table 33. Tests for directional pleiotropy and heterogeneity in MR.
Supplementary Table 34. Outlier-corrected MR using MR-PRESSO method.
Supplementary Table 35. Effect size comparison of PUD signals between DU and GC in East Asians.
Supplementary Table 36. Gene-based analysis for PUD and PUD subtypes in East Asian individuals.
Supplementary Table 37. Gene-set enrichment analysis for PUD and PUD subtypes in East Asian individuals.
Supplementary Table 38. Tissue-specificity analysis using MAGMA implemented in FUMA in East Asians.
Supplementary Table 39. Cell type specificity analysis using LDSC.
Supplementary Table 40. Cell type specificity analysis using MAGMA.
Supplementary Table 41. Summary of cohorts and phenotypes analyzed in the genome-wide association analysis in this study.
Supplementary Table 42. Variants with significant non-random missingness in BBJ cohorts.
Abbreviations	Description
BBJ1	Biobank Japan Project first cohort.
BBJ2	Biobank Japan Project second cohort.
BBJ1-180K	180,000 individuals from BBJ1 (the main BBJ1 dataset)
BBJ1-12K	additional 12,000 individuals from BBJ1 (not included in the main dataset)
BBJ2-42K	42,000 individuals from BBJ2
TMM	Tohoku Medical Megabank Project
TMM-50K	50,000 individuals from Tohoku Medical Megabank Project
PUD	peptic ulcer diseases
GU	gastric ulcers
DU	duodenal ulcers
GU-only	only gastric ulcers (without duodenal ulcers)
DU-only	only duodenal ulcers (without gastric ulcers)
BU	both gastric and duodenal ulcers
GC	gastric cancers
HP	H.pylori
CHR	chromosome
POS	base-pair position
EA	effect allele (association tests)
NEA	non-effect allele (association tests)
EAF	effect allele frequency
MAF	minor allele frequency
REF	reference allele (GRCh37 reference genome)
ALT	alternative allele (GRCh37 reference genome)
SNPID	CHR:POS(GRCh37):REF:ALT
rsID	rsID from dbSNP v151
BETA	effect size, log(OR)
SE	standard error
SD	standard deviation
OR	odds ration
95% C.I.	95% confidence interval
P	Two-sided P-value (if not specified otherwise)
HetISq	I² statistic
HetP	P-value from Cochran’s Q test.

## Sheet: ST1
Supplementary Table 1. Characteristics of participants in BBJ1-180K, BBJ1-12K, BBJ2-42K, and TMM-50K.
Stage	Study	Sex	Control		PUD		DU		GU		BU		Prevalence rate				Case-control ratio
			Age (mean±SD)	N	Age (mean±SD)	N	Age (mean±SD)	N	Age (mean±SD)	N	Age (mean±SD)	N	PUD	DU	GU	BU	PUD	DU	GU	BU
Discovery	BBJ1-180K	Male	62.66 ± 13.83	78211	65.48 ± 11.07	13383	63.58 ± 11.26	5218	66.28 ± 10.88	9528	63.78 ± 11.18	1363	0.146112	0.0625442	0.108595	0.0171287
		Female	62.17 ± 15.18	74967	65.0 ± 13.09	6330	61.69 ± 12.99	1949	65.96 ± 12.97	4885	61.6 ± 13.02	504	0.0778627	0.0253393	0.0611757	0.00667806
		Both	62.42 ± 14.51	153178	65.33 ± 11.76	19713	63.07 ± 11.78	7167	66.17 ± 11.63	14413	63.19 ± 11.74	1867	0.11402	0.0446974	0.086001	0.0120417	7.77041	21.3727	10.6278	82.045
Replication	BBJ1-12K	Male	61.98 ± 14.22	3634	65.18 ± 11.0	642	63.98 ± 11.56	240	65.81 ± 10.7	469	65.25 ± 11.36	67	0.15014	0.0619515	0.114307	0.0181032
		Female	55.07 ± 17.53	4983	61.48 ± 15.26	359	55.09 ± 14.72	143	64.29 ± 14.75	251	55.49 ± 15.67	35	0.0672033	0.027897	0.0479557	0.00697489
		Both	57.99 ± 16.57	8617	63.86 ± 12.81	1001	60.66 ± 13.52	383	65.28 ± 12.28	720	61.9 ± 13.74	102	0.104076	0.0425556	0.0771126	0.0116986	8.60839	22.4987	11.9681	84.4804
	BBJ2-42K	Male	67.53 ± 11.55	17346	69.19 ± 9.2	2559	68.5 ± 9.25	1101	69.6 ± 9.06	1750	69.03 ± 8.74	292	0.128561	0.0596845	0.0916422	0.0165552
		Female	64.99 ± 13.01	17301	67.29 ± 11.42	1078	64.96 ± 10.8	387	68.03 ± 11.48	786	63.91 ± 10.05	95	0.0586539	0.0218792	0.0434566	0.00546103
		Both	66.26 ± 12.37	34647	68.63 ± 9.95	3637	67.58 ± 9.8	1488	69.11 ± 9.9	2536	67.77 ± 9.33	387	0.0950005	0.0411789	0.0682032	0.0110464	9.52626	23.2843	13.6621	89.5271
	TMM-50K	Male	61.85 ± 10.79	15631	64.14 ± 8.09	2973	63.75 ± 8.38	1684	64.42 ± 7.89	1804	63.84 ± 8.43	515	0.159804	0.0972567	0.10347	0.0318964
		Female	59.32 ± 11.56	28602	61.37 ± 8.93	2415	61.08 ± 8.87	1242	61.44 ± 8.99	1499	60.61 ± 8.95	326	0.0778605	0.0416164	0.049799	0.0112694
		Both	60.22 ± 11.35	44233	62.90 ± 8.59	5388	62.62 ± 8.69	2926	63.07 ± 8.53	3303	62.59 ± 8.77	841	0.108583	0.0620454	0.0694842	0.0186582	8.20954	15.1172	13.3918	52.5957
Total				240675		29739		11964		20972		3197	0.109976	0.0473561	0.0801538	0.0131093	8.09291	20.1166	11.476	75.2815

## Sheet: ST2
Supplementary Table 2. Significant loci associated with PUD or PUD subtypes in discovery-stage GWAS.
Phenotype	rsID	SNPID	CHR	POS (GRCh37)	Region	Nearest Gene	EA	NEA	EAF	BETA	SE	P	Novel or known locus*	Index of novel locus at the stage	Note
PUD	rs10179688	2:141883206:G:A	2	141883206	intronic	LRP1B	A	G	0.512683	-0.0629995	0.0115319	4.68039e-08	BBJ1-180K	1	not replicated or not significant in meta-analysis
PUD	rs546238399	5:40790627:C:CTCT	5	40790627	intronic	PRKAA1	CTCT	C	0.615548	0.0832078	0.0118729	2.41338e-12	BBJ1-180K	2
PUD	rs55785724	5:176817583:A:T	5	176817583	intronic	SLC34A1	T	A	0.305108	-0.0674194	0.0119091	1.50357e-08	BBJ1-180K	3
PUD	rs201976370	7:127609781:AAAAAC:A	7	127609781	intronic	SND1	A	AAAAAC	0.0925983	0.151483	0.022534	1.78721e-11	BBJ1-180K	4
PUD	rs34635647	8:143756890:A:G	8	143756890	intergenic	PSCA	G	A	0.617777	-0.201179	0.0114752	8.21504e-69	Known
PUD	rs8176719	9:136132908:T:TC	9	136132908	exonic	ABO	TC	T	0.453992	-0.0723299	0.0109474	3.92085e-11	Known
PUD	rs148675590	13:28567808:AAAC:A	13	28567808	intergenic	URAD	A	AAAC	0.196493	0.095214	0.0144587	4.54194e-11	Known
PUD	rs7216154	17:39883595:T:C	17	39883595	exonic	HAP1	C	T	0.729166	0.0799433	0.0135131	3.29872e-09	Known
PUD	rs1047781	19:49206631:A:T	19	49206631	exonic	FUT2	T	A	0.384985	0.0971438	0.01376	1.66647e-12	Known
PUD	rs397768861	20:57471283:A:AT	20	57471283	intronic	GNAS	AT	A	0.710321	0.0705845	0.0123607	1.12726e-08	BBJ1-180K	5
DU	rs141625351	1:155133066:G:GGT	1	155133066	intergenic	KRTCAP2	GGT	G	0.0901628	0.218954	0.0331	3.71718e-11	Known
DU	rs1156336	3:16967221:A:T	3	16967221	intronic	PLCL2	T	A	0.482303	0.100432	0.0174168	8.09999e-09	BBJ1-180K	6
DU	rs530990807	3:169139475:TA:AA	3	169139475	intronic	MECOM	A	T	0.275149	-0.11753	0.0196751	2.32193e-09	BBJ1-180K	7
DU	rs3805495	5:40755568:C:T	5	40755568	intronic	TTC33	T	C	0.578893	0.117259	0.0174554	1.84669e-11	BBJ1-180K	2
DU	rs79774308	6:25411022:A:G	6	25411022	intronic	CARMIL1	G	A	0.0556559	0.252451	0.0387953	7.65385e-11	BBJ1-180K	8
DU	rs61160304	7:127249659:C:T	7	127249659	downstream	PAX4	T	C	0.102054	0.218851	0.0303692	5.74784e-13	BBJ1-180K	4
DU	rs4917256	8:143047081:C:T	8	143047081	intergenic	MIR4539	T	C	0.413559	-0.102224	0.0182278	2.04481e-08	Known
DU	rs34635647	8:143756890:A:G	8	143756890	intergenic	PSCA	G	A	0.619032	-0.409733	0.0184319	1.77954e-109	Known
DU	rs534451473	9:80598965:CAAAAAAAAAAA:C	9	80598965	intronic	GNAQ	C	CAAAAAAAAAAA	0.394069	0.102291	0.0187623	4.98182e-08	BBJ1-180K	9
DU	rs8176719	9:136132908:T:TC	9	136132908	exonic	ABO	TC	T	0.454754	-0.103854	0.0173736	2.26347e-09	Known
DU	rs201008788	13:28555156:TCTCTCTCTC:T	13	28555156	intronic	URAD	T	TCTCTCTCTC	0.180621	0.161968	0.0229843	1.82974e-12	Known
DU	rs34074411	17:39867248:C:T	17	39867248	intergenic	GAST	T	C	0.619296	0.117424	0.0207908	1.62419e-08	Known
DU	rs1047781	19:49206631:A:T	19	49206631	exonic	FUT2	T	A	0.38418	0.132653	0.02185	1.27054e-09	Known
DU	rs6026574	20:57456495:T:A	20	57456495	ncRNA_intronic	LOC101927932	A	T	0.660282	0.10571	0.018616	1.35896e-08	BBJ1-180K	5
GU	rs34635647	8:143756890:A:G	8	143756890	intergenic	PSCA	G	A	0.620533	-0.128203	0.0131672	2.10593e-22	Known
BU	rs34635647	8:143756890:A:G	8	143756890	intergenic	PSCA	G	A	0.622054	-0.430939	0.0354267	4.82038e-34	Known

## Sheet: ST3
Supplementary Table 3. Significant loci associated with PUD or PUD subtypes from sex-stratified and chrX analyses in BBJ1-180K.
Analysis	Phenotype	rsID	SNPID	Region	Nearest Gene	CHR	POS (GRCh37)	EA	NEA	EAF	BETA	SE	P
Male (autosomes)	PUD	rs4685405	3:16981683:G:T	intronic	PLCL2	3	16981683	T	G	0.520737	0.0747166	0.0135214	3.28013e-08
	PUD	rs146095444	6:131582218:C:T	intronic	AKAP7	6	131582218	T	C	0.0215941	0.387421	0.061815	3.67069e-10
	PUD	rs201976370	7:127609781:AAAAAC:A	intronic	SND1	7	127609781	A	AAAAAC	0.0928474	0.175279	0.0276937	2.46457e-10
	PUD	rs2978977	8:143755720:C:A	intergenic	JRK	8	143755720	A	C	0.483598	-0.214108	0.0136938	4.18132e-55
	PUD	rs8176719	9:136132908:T:TC	exonic	ABO	9	136132908	TC	T	0.454382	-0.0755642	0.0134631	1.99226e-08
	PUD	rs148675590	13:28567808:AAAC:A	intergenic	URAD	13	28567808	A	AAAC	0.196618	0.109236	0.0178038	8.48754e-10
	PUD	rs7216154	17:39883595:T:C	exonic	HAP1	17	39883595	C	T	0.728853	0.0994635	0.0166434	2.28481e-09
	PUD	rs1047781	19:49206631:A:T	exonic	FUT2	19	49206631	T	A	0.38593	0.0973082	0.0169189	8.84756e-09
	GU	rs2978977	8:143755720:C:A	intergenic	JRK	8	143755720	A	C	0.487378	-0.14595	0.0158576	3.45558e-20
	DU	rs141625351	1:155133066:G:GGT	intergenic	KRTCAP2	1	155133066	GGT	G	0.0909119	0.237736	0.0388447	9.34757e-10
	DU	rs7637568	3:16965216:T:C	intronic	PLCL2	3	16965216	C	T	0.489886	0.126094	0.0205336	8.20662e-10
	DU	rs79928271	3:169139475:TA:AA	intronic	MECOM	3	169139475	AA	TA	0.276465	-0.132442	0.0231484	1.05614e-08
	DU	rs11956047	5:40812377:G:A	intergenic	RPL37	5	40812377	A	G	0.563361	0.114649	0.020697	3.03487e-08
	DU	rs79774308	6:25411022:A:G	intronic	CARMIL1	6	25411022	G	A	0.0558562	0.284791	0.0457008	4.61564e-10
	DU	rs61160304	7:127249659:C:T	downstream	PAX4	7	127249659	T	C	0.102206	0.235913	0.035729	4.03393e-11
	DU	rs4917256	8:143047081:C:T	intergenic	MIR4539	8	143047081	T	C	0.413406	-0.122223	0.0214745	1.2591e-08
	DU	rs111617116	8:143753693:T:TCCC	intergenic	JRK	8	143753693	TCCC	T	0.615077	-0.413341	0.0220481	2.0394e-78
	DU	rs148675590	13:28567808:AAAC:A	intergenic	URAD	13	28567808	A	AAAC	0.195696	0.172487	0.0271372	2.06901e-10
	DU	rs6026579	20:57463993:C:T	intronic	GNAS	20	57463993	T	C	0.707434	0.13574	0.02298	3.4868e-09
	BU	rs2976387	8:143759364:G:A	intergenic	PSCA	8	143759364	A	G	0.490533	-0.412414	0.0397209	2.96957e-25
Female (autosomes)	PUD	rs2294008	8:143761931:C:T	UTR5	PSCA	8	143761931	T	C	0.631149	-0.171227	0.0192351	5.49509e-19
	DU	rs34635647	8:143756890:A:G	intergenic	PSCA	8	143756890	G	A	0.618655	-0.420732	0.0347322	8.9455e-34
	BU	rs34635647	8:143756890:A:G	intergenic	PSCA	8	143756890	G	A	0.620387	-0.482039	0.067581	9.83791e-13
ChrX	PUD	rs1402972219	X:108570184:CA:CAA	intergenic	GUCY2F	X	108570184	C	CA	0.4537	0.0837	0.0105	1.382e-15
	GU	rs1205530	X:108540162:C:T	intergenic	GUCY2F	X	108540162	T	C	0.3696	0.0678	0.0114	2.318e-09
	DU	rs1102322	X:108561629:T:G	intergenic	GUCY2F	X	108561629	T	G	0.4221	0.1182	0.0152	6.498e-15

## Sheet: ST4
Supplementary Table 4. Replication of novel variants identified in discovery stage GWAS in BBJ1-12K, BBJ2-42K, and TMM-50K.
SNPID	CHR	POS (GRCh37)	EA	Imputation Rsq	Study	PUD					DU					GU					BU
						BETA	SE	P	HetISq	HetP	BETA	SE	P	HetISq	HetP	BETA	SE	P	HetISq	HetP	BETA	SE	P	HetISq	HetP
1:155133066:G:GGT	1	155133066	GGT	0.831579	BBJ1-180K	0.0944675	0.0206693	4.86755e-06			0.218954	0.0331	3.71718e-11			0.0428178	0.0237749	0.0717081			0.174008	0.06284	0.00562176
				0.737736	BBJ1-12K	0.00607313	0.0798093	0.939343			0.106358	0.123487	0.389078			-0.0233745	0.0929088	0.801361			0.190801	0.235965	0.418747
				0.739693	BBJ2-42K	-0.0788629	0.0429111	0.066089			-0.0258148	0.0649583	0.691068			-0.126253	0.0505279	0.0124655			-0.191224	0.124786	0.125418
				0.804807	TMM-50K	0.0814054	0.0415082	0.0498569			0.191989	0.054657	0.000443713			0.0333493	0.0516476	0.518469			0.274495	0.0984075	0.00528114
					Meta	0.0625	0.0166	0.0001673	78.5	0.002971	0.1709	0.0254	1.695e-11	74.4	0.008483	0.0136	0.0194	0.4833	68.3	0.02359	0.1449	0.0477	0.002409	67.5	0.02624
2:141883206:G:A	2	141883206	A	0.886222	BBJ1-180K	-0.0629995	0.0115319	4.68039e-08			-0.0779934	0.0182886	2.00263e-05			-0.0536225	0.0132284	5.04386e-05			-0.0485772	0.0349831	0.164958
2:141883206:G:A				0.790283	BBJ1-12K	-0.0181196	0.0542173	0.738226			-0.0307064	0.0839701	0.714602			0.0135312	0.0629979	0.829932			0.15982	0.159669	0.316852
2:141883206:G:A				0.794674	BBJ2-42K	0.0441802	0.0279155	0.113504			0.0388402	0.0422484	0.357924			0.0623982	0.0328793	0.0577232			0.143694	0.0811813	0.0767198
2:141883206:G:A				0.955711	TMM-50K	-0.010348	0.0213382	0.62771			0.00445439	0.0281183	0.874129			0.00577401	0.026566	0.827939			0.106045	0.0509028	0.037225
2:141883206:G:A					Meta	-0.0393	0.0094	2.818e-05	80.2	0.001685	-0.0424	0.0142	0.002837	70.8	0.01632	-0.0285	0.011	0.009285	77.5	0.003921	0.021	0.0268	0.4325	69.3	0.02047
3:16967221:A:T	3	16967221	T	0.983241	BBJ1-180K	0.0543436	0.0109775	7.40319e-07			0.100432	0.0174168	8.09999e-09			0.0420697	0.0125941	0.000836499			0.137073	0.0333295	3.9111e-05
3:16967221:A:T				0.955464	BBJ1-12K	0.0766256	0.0488651	0.116857			0.0920208	0.0756343	0.223735			0.0802632	0.0569256	0.158549			0.146487	0.143847	0.30851
3:16967221:A:T				0.955958	BBJ2-42K	0.0417287	0.0255161	0.101967			0.028717	0.0386949	0.458004			0.0440978	0.0300452	0.142182			0.00488201	0.0743853	0.947671
3:16967221:A:T				0.987834	TMM-50K	0.0525543	0.0209317	0.0120476			0.0599227	0.0275417	0.0295774			0.0506984	0.0260016	0.0511974			0.0659415	0.0496723	0.184333
3:16967221:A:T					Meta	0.0532	0.0089	2.549e-09	0	0.9311	0.0816	0.0135	1.657e-09	18.4	0.2987	0.045	0.0104	1.599e-05	0	0.9218	0.103	0.0255	5.45e-05	12.6	0.3296
3:169139475:TA:AA	3	169139475	AA	0.962048	BBJ1-180K	-0.0411715	0.0123991	0.000898528			-0.11753	0.0196751	2.32193e-09			-0.0120834	0.0142074	0.395049			-0.108946	0.0375102	0.00367914
				0.981491	BBJ1-12K	-0.0387847	0.0534278	0.467884			-0.0743282	0.082645	0.368457			-0.0348802	0.0621408	0.574587			-0.136934	0.157025	0.383181
				0.980946	BBJ2-42K	-0.0320774	0.0277513	0.247727			-0.0732206	0.0419868	0.0811772			-0.0282925	0.0326891	0.386764			-0.167174	0.080643	0.0381707
				0.995337	TMM-50K	-0.0477295	0.0231826	0.0395083			-0.0812466	0.0305318	0.00778984			-0.0366687	0.0287734	0.202524			-0.121376	0.0549947	0.0273107
					Meta	-0.0411	0.01	3.861e-05	0	0.9793	-0.1014	0.0151	2.023e-11	0	0.6446	-0.019	0.0117	0.1035	0	0.859	-0.1204	0.0284	2.299e-05	0	0.9316
5:40790627:C:CTCT	5	40790627	CTCT	0.884865	BBJ1-180K	0.0832078	0.0118729	2.41338e-12			0.124761	0.0188242	3.41008e-11			0.0692285	0.0136195	3.71465e-07			0.140748	0.0360176	9.31623e-05
				0.863751	BBJ1-12K	0.0803161	0.05286	0.128659			0.225849	0.0817553	0.00573607			0.0345826	0.0615953	0.574491			0.299924	0.155559	0.0538497
				0.860089	BBJ2-42K	0.120078	0.0273785	1.15524e-05			0.158791	0.041458	0.000128058			0.0990487	0.0322252	0.00211465			0.134359	0.0794839	0.0909524
				0.906742	TMM-50K	0.0876516	0.0225883	0.000104288			0.107012	0.0297661	0.000324274			0.0522516	0.0280347	0.0623466			0.0186036	0.0536754	0.728896
					Meta	0.0885	0.0096	4.556e-20	0	0.6698	0.1279	0.0146	2.05e-18	0	0.4733	0.069	0.0113	8.981e-10	0	0.6733	0.1128	0.0275	4.235e-05	42.3	0.1576
5:176817583:A:T	5	176817583	T	0.980354	BBJ1-180K	-0.0674194	0.0119091	1.50357e-08			-0.0699804	0.0188624	0.000207227			-0.065711	0.013661	1.50828e-06			-0.0660448	0.0360881	0.0672349
				0.9889	BBJ1-12K	0.0170272	0.0528423	0.74728			0.0354229	0.0818457	0.66516			0.0132779	0.0615158	0.829109			0.0688833	0.155886	0.658573
				0.988529	BBJ2-42K	0.00200258	0.0271267	0.941151			0.00234875	0.0411209	0.954451			-0.00899905	0.0319283	0.778057			-0.068311	0.0789722	0.387039
				0.996201	TMM-50K	-0.0104187	0.0226924	0.646142			-0.0343248	0.02994	0.251608			0.00756373	0.0281859	0.788429			-0.0271276	0.0540541	0.615767
					Meta	-0.0455	0.0097	2.555e-06	70.7	0.0166	-0.0489	0.0146	0.0008319	26.8	0.2508	-0.0442	0.0113	8.723e-05	62.2	0.04725	-0.0519	0.0276	0.06	0	0.7995
6:25411022:A:G	6	25411022	G	0.945797	BBJ1-180K	0.093164	0.0241046	0.000111091			0.252451	0.0387953	7.65385e-11			0.0258033	0.0277245	0.352007			0.175608	0.0731662	0.0163895
				0.955667	BBJ1-12K	-0.0385698	0.105216	0.713933			0.0123634	0.163489	0.93972			-0.0520416	0.12202	0.669742			-0.00238535	0.306758	0.993796
				0.958113	BBJ2-42K	0.0879902	0.0539094	0.10264			0.0543183	0.0816798	0.506041			0.083055	0.063568	0.191365			-0.0725784	0.157327	0.644568
				0.962758	TMM-50K	0.0313336	0.0498376	0.529536			0.0637322	0.0656475	0.331636			0.0202762	0.061708	0.742471			0.102022	0.1172	0.384026
					Meta	0.0781	0.0198	7.836e-05	0	0.4691	0.1764	0.0304	6.411e-09	70.1	0.01832	0.0298	0.0231	0.1967	0	0.7539	0.12	0.0567	0.03444	0	0.5205
7:127249659:C:T	7	127249659	T	0.894165	BBJ1-180K	0.123083	0.0189362	8.03942e-11			0.218851	0.0303692	5.74784e-13			0.0935067	0.0217524	1.71821e-05			0.25753	0.0580108	9.02321e-06
				0.451978	BBJ1-12K	-0.0110413	0.13347	0.93407			-0.155771	0.20513	0.447626			0.0531388	0.156069	0.733493			-0.122665	0.39392	0.755499
				0.470065	BBJ2-42K	0.22244	0.0672795	0.000945698			0.211995	0.102312	0.0382619			0.239119	0.0793916	0.00259627			0.293268	0.196597	0.135772
				0.751413	TMM-50K	0.132982	0.0417165	0.00143385			0.160615	0.0549392	0.00346115			0.155014	0.0519542	0.00284825			0.323013	0.0996402	0.00118778
					Meta	0.1286	0.0166	8.518e-15	4.3	0.3711	0.2001	0.0255	4.594e-15	23.5	0.2701	0.11	0.0193	1.214e-08	26.9	0.2505	0.2693	0.0482	2.325e-08	0	0.7204
8:143756890:A:G	8	143756890	G	0.95384	BBJ1-180K	-0.201179	0.0114752	8.21504e-69			-0.409733	0.0184319	1.77954e-109			-0.128203	0.0131672	2.10593e-22			-0.430939	0.0354267	4.82038e-34
				0.949232	BBJ1-12K	-0.333334	0.0509391	5.99826e-11			-0.482248	0.0795849	1.36505e-09			-0.257486	0.0594229	1.47014e-05			-0.346484	0.150897	0.0216665
				0.929643	BBJ2-42K	-0.215368	0.0263981	3.39334e-16			-0.440024	0.0404658	1.5338e-27			-0.106509	0.0311322	0.000623481			-0.357598	0.077443	3.88276e-06
				0.939593	TMM-50K	-0.283812	0.0225612	2.731e-36			-0.425802	0.0299914	9.50114e-46			-0.214781	0.028084	2.04429e-14			-0.504261	0.0546894	2.95836e-20
					Meta	-0.2217	0.0094	1.16e-123	80.8	0.001345	-0.4196	0.0144	9.44e-187	0	0.7521	-0.1431	0.0109	4.733e-39	76.7	0.0049	-0.4373	0.0273	9.33e-58	0	0.399
9:80598965:CAAAAAAAAAAA:C	9	80598965	C	0.883866	BBJ1-180K	0.0542305	0.011826	4.52482e-06			0.102291	0.0187623	4.98182e-08			0.0441589	0.0135669	0.00113433			0.161295	0.0359288	7.14577e-06
				0.368832	BBJ1-12K	0.00163375	0.0819458	0.984094			0.0579556	0.126803	0.647632			0.0237161	0.0954671	0.803808			0.356213	0.241174	0.139677
				0.394556	BBJ2-42K	0.0520742	0.041618	0.210846			0.037299	0.0631062	0.554486			0.0800355	0.0490057	0.10243			0.177108	0.121206	0.143957
				0.916774	TMM-50K	0.00496581	0.0222222	0.823176			0.0318542	0.0292351	0.275894			0.00637544	0.0276623	0.817723			0.103417	0.0528553	0.0503941
					Meta	0.0432	0.01	1.689e-05	27.4	0.2475	0.0788	0.0152	2.183e-07	34.9	0.2031	0.0391	0.0117	0.0008567	0	0.5198	0.1479	0.0287	2.442e-07	0	0.6478
9:136132908:T:TC	9	136132908	TC	0.993979	BBJ1-180K	-0.0723299	0.0109474	3.92085e-11			-0.103854	0.0173736	2.26347e-09			-0.0632521	0.0125637	4.7902e-07			-0.125649	0.0332536	0.000157763
				0.982774	BBJ1-12K	-0.0745228	0.0485568	0.124844			-0.208353	0.0755464	0.00581645			-0.014562	0.0565224	0.79669			-0.142793	0.143823	0.320786
				0.99175	BBJ2-42K	-0.0703283	0.0252168	0.0052879			-0.113045	0.0382007	0.00308403			-0.0490745	0.0297548	0.099087			-0.0978139	0.0735014	0.183263
				0.989592	TMM-50K	-0.0413813	0.0211582	0.0504883			-0.035793	0.0279098	0.199684			-0.0361595	0.0262974	0.169125			-0.00243358	0.0503956	0.961486
					Meta	-0.0667	0.0089	7.747e-14	0	0.6274	-0.0924	0.0135	8.956e-12	58.3	0.0659	-0.0556	0.0104	9.221e-08	0	0.684	-0.0911	0.0256	0.000361	30.4	0.2296
13:28555156:TCTCTCTCTC:T	13	28555156	T	0.957865	BBJ1-180K	0.0900227	0.0144077	4.15144e-10			0.161968	0.0229843	1.82974e-12			0.065898	0.01653	6.7038e-05			0.177246	0.0438141	5.22314e-05
				0.832959	BBJ1-12K	0.0891968	0.0679655	0.189391			0.000616312	0.105546	0.995341			0.163606	0.0792541	0.0389869			0.265556	0.201799	0.188193
				0.841412	BBJ2-42K	0.0600741	0.0352048	0.0879299			0.0782018	0.0533949	0.143032			0.0320276	0.0415167	0.440447			-0.0638733	0.102888	0.534728
				0.958683	TMM-50K	0.0882883	0.0275574	0.00135628			0.148129	0.0363316	4.55942e-05			0.0293471	0.0343311	0.392647			0.0627545	0.065691	0.339426
					Meta	0.0863	0.0118	2.848e-13	0	0.8898	0.1444	0.018	9.957e-16	24.8	0.2628	0.0592	0.0138	1.794e-05	2.7	0.3788	0.1232	0.0339	0.0002765	51.4	0.1035
17:39883595:T:C	17	39883595	C	0.822119	BBJ1-180K	0.0799433	0.0135131	3.29872e-09			0.116614	0.021437	5.3323e-08			0.0608153	0.0154835	8.57476e-05			0.0672935	0.04091	0.0999877
				0.715259	BBJ1-12K	0.104352	0.0653234	0.110161			-0.0330412	0.100621	0.742629			0.151715	0.0758949	0.0456069			-0.0752961	0.19079	0.693097
				0.792974	BBJ2-42K	0.0327558	0.0311697	0.293311			0.0415865	0.0472528	0.378813			0.0246256	0.0367031	0.502259			0.01437	0.090927	0.874426
				0.888246	TMM-50K	0.107147	0.0251445	2.03282e-05			0.122079	0.0330943	0.000225289			0.102051	0.0312028	0.00107335			0.134763	0.0596039	0.0237604
					Meta	0.08	0.011	2.995e-13	16.7	0.3078	0.1047	0.0166	2.757e-10	29.3	0.2364	0.0659	0.0128	2.533e-07	24.9	0.2622	0.0757	0.0312	0.0152	0	0.5508
19:49206631:A:T	19	49206631	T	0.658758	BBJ1-180K	0.0971438	0.01376	1.66647e-12			0.132653	0.02185	1.27054e-09			0.0853738	0.0158017	6.55947e-08			0.141032	0.0418652	0.000755195
				0.792397	BBJ1-12K	0.142857	0.0555081	0.0100641			0.210353	0.0862324	0.0147128			0.0627395	0.064869	0.333458			-0.165137	0.164911	0.316645
				0.794625	BBJ2-42K	0.0760035	0.0286108	0.00789649			0.155281	0.043345	0.00034039			0.050754	0.0336908	0.131947			0.217819	0.0832768	0.00890687
				0.828893	TMM-50K	0.0466521	0.0241594	0.0534813			0.115619	0.0318245	0.000280123			0.0192391	0.0300868	0.522528			0.182497	0.0575593	0.00152125
					Meta	0.0857	0.0108	2.321e-15	33	0.2142	0.1342	0.0163	2.129e-16	0	0.7144	0.0679	0.0127	8.448e-08	26.9	0.2505	0.1527	0.0308	7.153e-07	35.8	0.1975
20:57471283:A:AT	20	57471283	AT	0.936471	BBJ1-180K	0.0705845	0.0123607	1.12726e-08			0.107498	0.0195992	4.13882e-08			0.057979	0.0141642	4.25218e-05			0.110506	0.037414	0.00314078
				0.90701	BBJ1-12K	-0.0146148	0.0553265	0.791661			-0.0940447	0.0852913	0.270188			0.0381157	0.0645729	0.555007			0.0273655	0.163222	0.866853
				0.916362	BBJ2-42K	0.0619292	0.0285254	0.0299298			0.141209	0.0432397	0.0010918			0.0396343	0.0335636	0.237654			0.221919	0.0830207	0.00751625
				0.96728	TMM-50K	0.0899504	0.0234237	0.000122964			0.137537	0.030839	8.20267e-06			0.0632906	0.0290785	0.0295148			0.148631	0.0555004	0.00740603
					Meta	0.0703	0.01	2.57e-12	4.6	0.3697	0.1126	0.0152	1.318e-13	57.3	0.07097	0.056	0.0117	1.762e-06	0	0.9409	0.1313	0.0286	4.438e-06	0	0.5717

## Sheet: ST5
Supplementary Table 5. Estimations of confounding bias and SNP-heritability by LD score regression.
Cohort	Phenotype	Liability-scale heritability	SE (Liability-scale heritability)	P (Liability-scale heritability)	Lambda GC	Mean Chi2	Intercept	SE (Intercept)	Ratio	SE (Ratio)
BBJ1-180K	PUD	0.044573	0.008222	2.96246e-08	1.0588	1.0788	1.0055	0.0071	0.0698	0.0904
BBJ1-180K	GU	0.035132	0.007269	6.71328e-07	1.0496	1.0545	1.0045	0.0072	0.083	0.1315
BBJ1-180K	DU	0.074551	0.0197	7.70667e-05	1.0375	1.0587	0.996	0.0069	Ratio < 0	N/A
BBJ1-180K	BU	0.02772	0.024853	0.132343	1.0135	1.0135	1.0044	0.0061	0.3256	0.4467
BBJ1-12K	PUD	0.160103	0.133178	0.114648	1.0195	1.0149	1.0041	0.0069	0.2721	0.4649
BBJ1-12K	GU	0.048447	0.143362	0.367708	1.0165	1.011	1.0082	0.0064	0.7432	0.5853
BBJ1-12K	DU	0.466363	0.275148	0.0450425	1.0075	1.004	0.9887	0.0064	Ratio < 0	N/A
BBJ1-12K	BU	N/A	N/A	N/A	1.0075	0.9935	0.9938	0.006	N/A	N/A
BBJ2-42K	PUD	N/A	N/A	N/A	0.9839	0.9954	1.0134	0.0067	N/A	N/A
BBJ2-42K	GU	N/A	N/A	N/A	0.9868	0.9957	1.0098	0.0071	N/A	N/A
BBJ2-42K	DU	0.099235	0.065392	0.0645647	1.0046	1.004	0.9915	0.0063	Ratio < 0	N/A
BBJ2-42K	BU	0.397731	0.176769	0.0122245	1.0165	1.0073	0.9877	0.0063	Ratio < 0	N/A
TMM-50K	PUD	0.062474	0.023986	0.00459839	1.0105	1.0165	0.9939	0.0061	Ratio < 0	N/A
TMM-50K	GU	0.069286	0.031197	0.0131778	1.0135	1.0136	0.995	0.0066	Ratio < 0	N/A
TMM-50K	DU	0.091844	0.039306	0.00972912	1.0075	1.0163	0.9935	0.006	Ratio < 0	N/A
TMM-50K	BU	N/A	N/A	N/A	0.9986	0.9986	1.0039	0.0061	N/A	N/A
EAS	PUD	0.054885	0.009653	6.51335e-09	1.0833	1.1287	1.0202	0.0072	0.1571	0.0557
EAS	GU	0.03531	0.00668	6.26076e-08	1.0618	1.0773	1.0182	0.0065	0.235	0.0846
EAS	DU	0.104421	0.025101	1.59124e-05	1.0772	1.1181	1.0135	0.0069	0.1139	0.0587
EAS	BU	0.060949	0.026121	0.00981533	1.0315	1.0341	1.0102	0.0067	0.2997	0.1953
Observed-scale heritability was converted to liability-scale heritability based on the prevalence estimated from population-based TMM cohort.
EAS, East Asian-specific meta-analysis of BBJ1-180K, BBJ1-12K, BBJ2-42K and TMM-50K.
N/A, not applicable.

## Sheet: ST6
Supplementary Table 6. Significant loci associated with PUD or PUD subtypes in EAS-specific meta-analysis.
Phenotype	rsID	SNPID	CHR	POS (GRCh37)	Region	Nearest Gene	EA	NEA	EAF	BETA	SE	P	N	DIRECTION	HetISq	HetP	Novel or known locus*	Index of novel locus at the stage
PUD	rs184426772	2:182502860:T:C	2	182502860	intronic	CERKL	C	T	0.0082	0.7957	0.1408	1.605e-08	97523	?+++	0	0.9949	EAS	1
PUD	rs11692085	2:219963550:C:T	2	219963550	intronic	NHEJ1	T	C	0.2706	0.0633	0.0102	5.253e-10	270414	+-++	0	0.4209	EAS	2
PUD	rs4685405	3:16981683:G:T	3	16981683	intronic	PLCL2	T	G	0.5241	0.0603	0.009	1.634e-11	270414	++++	0	0.9925	BBJ-180K
PUD	rs1273886	3:169091253:A:G	3	169091253	intronic	MECOM	G	A	0.1286	0.0889	0.0135	5.223e-11	270414	++++	61.6	0.05012	BBJ-180K
PUD	rs2553380	4:124538120:T:C	4	124538120	intergenic	LINC01091	C	T	0.648	-0.0602	0.0105	1e-08	270414	----	0	0.576	EAS	3
PUD	rs6860328	5:40729974:T:C	5	40729974	intronic	TTC33	C	T	0.5771	0.0833	0.0091	4.471e-20	270414	++++	0	0.6832	BBJ-180K
PUD	rs146095444	6:131582218:C:T	6	131582218	intronic	AKAP7	T	C	0.0217	0.2148	0.0387	2.759e-08	270414	++++	44.9	0.142	EAS	4
PUD	rs72607744	7:127560541:G:A	7	127560541	intronic	SND1	A	G	0.0951	0.1477	0.0188	4.449e-15	270414	++++	0	0.4821	BBJ-180K
PUD	rs2294008	8:143761931:C:T	8	143761931	UTR5	PSCA	T	C	0.6354	-0.2177	0.0092	1.05e-123	270414	----	82.2	0.0007522	Known
PUD	rs12347577	9:97031548:G:C	9	97031548	intronic	ZNF169	C	G	0.3224	-0.0536	0.0096	2.593e-08	270414	----	0	0.6945	EAS	5
PUD	rs8176719	9:136132908:T:TC	9	136132908	exonic	ABO	TC	T	0.4486	-0.0667	0.0089	7.747e-14	270414	----	0	0.6274	Known
PUD	rs12792379	11:6268546:G:A	11	6268546	intergenic	CNGA4	A	G	0.0896	0.0917	0.0157	4.864e-09	270414	++++	11.5	0.3352	Known
PUD	rs749161312	13:28499583:CCCCTCCTCT:C	13	28499583	UTR3	PDX1	CCCCTCCTCT	C	0.5944	-0.0757	0.0099	2.541e-14	270414	----	0	0.5938	Known
PUD	rs34074411	17:39867248:C:T	17	39867248	intergenic	GAST	T	C	0.6342	0.078	0.0104	6.963e-14	270414	++++	0	0.6873	Known
PUD	rs11665674	19:49196275:A:G	19	49196275	intergenic	FUT2	G	A	0.4486	0.0853	0.0107	1.696e-15	270414	++++	5.3	0.3663	Known
PUD	rs8114689	20:57476890:G:A	20	57476890	intronic	GNAS	A	G	0.5929	0.0661	0.0092	5.672e-13	270414	++++	0	0.6416	BBJ-180K
PUD	rs11416248	22:25008477:C:CT	22	25008477	intronic	GGT1	CT	C	0.3207	-0.0762	0.0109	2.279e-12	270414	----	0	0.6325	EAS	6
GU	rs77132614	3:169088553:C:T	3	169088553	intronic	MECOM	T	C	0.0982	0.1013	0.0184	3.969e-08	261647	++++	33.2	0.2133	BBJ-180K
GU	rs6860328	5:40729974:T:C	5	40729974	intronic	TTC33	C	T	0.5762	0.0655	0.0106	6.387e-10	261647	++++	0	0.8911	BBJ-180K
GU	rs17866912	7:126945795:T:G	7	126945795	intergenic	GRM8	G	T	0.0983	0.1471	0.0234	3.247e-10	261647	++++	0	0.4995	BBJ-180K
GU	rs34635647	8:143756890:A:G	8	143756890	intergenic	PSCA	G	A	0.6233	-0.1431	0.0109	4.733e-39	261647	----	76.7	0.0049	Known
GU	rs749161312	13:28499583:CCCCTCCTCT:C	13	28499583	UTR3	PDX1	CCCCTCCTCT	C	0.595	-0.0665	0.0116	9.968e-09	261647	----	0	0.7332	Known
GU	rs11869903	17:39913256:A:G	17	39913256	intronic	JUP	G	A	0.5053	0.0613	0.0105	5.13e-09	261647	++++	50.4	0.109	Known
GU	rs8114689	20:57476890:G:A	20	57476890	intronic	GNAS	A	G	0.5925	0.0644	0.0107	1.832e-09	261647	++++	0	0.7396	BBJ-180K
GU	rs11416248	22:25008477:C:CT	22	25008477	intronic	GGT1	CT	C	0.3208	-0.0733	0.0127	7.128e-09	261647	----	0	0.6568	EAS	6
DU	rs141625351	1:155133066:G:GGT	1	155133066	intergenic	KRTCAP2	G	GGT	0.9026	-0.1709	0.0254	1.695e-11	252639	--+-	74.4	0.008483	Known
DU	rs9288539	2:219945274:T:A	2	219945274	intronic	NHEJ1	A	T	0.2762	0.0921	0.0153	1.737e-09	252639	+-++	0	0.4463	EAS	2
DU	rs7637568	3:16965216:T:C	3	16965216	intronic	PLCL2	C	T	0.4955	0.0818	0.0135	1.497e-09	252639	++++	0	0.482	BBJ-180K
DU	rs79928271	3:169139475:TA:AA	3	169139475	intronic	MECOM	A	T	0.2771	-0.1014	0.0151	2.023e-11	252639	----	0	0.6446	BBJ-180K
DU	rs13086914	3:171491650:T:G	3	171491650	intronic	PLD1	G	T	0.2042	-0.0939	0.0172	4.83e-08	252639	----	0	0.7645	EAS	7
DU	rs34742353	4:47634802:A:AT	4	47634802	intronic	CORIN	A	AT	0.8247	0.1069	0.0184	5.875e-09	252639	++++	0	0.4898	EAS	8
DU	rs373477888	5:40790640:T:TG	5	40790640	intronic	PRKAA1	TG	T	0.6136	0.1279	0.0146	2.045e-18	252639	++++	0	0.4735	BBJ-180K
DU	rs9467684	6:26162679:G:A	6	26162679	intronic	HIST1H2BD	A	G	0.0597	0.1651	0.0283	5.155e-09	252639	++++	35.8	0.1973	BBJ-180K
DU	rs61160304	7:127249659:C:T	7	127249659	downstream	PAX4	T	C	0.0985	0.2001	0.0255	4.594e-15	252639	+-++	23.5	0.2701	BBJ-180K
DU	rs2294008	8:143761931:C:T	8	143761931	UTR5	PSCA	T	C	0.6381	-0.4143	0.0141	7.69e-189	252639	----	0	0.7178	Known
DU	rs10870013	9:80649703:A:C	9	80649703	intergenic	GNAQ	C	A	0.353	0.0831	0.0148	2.105e-08	252639	++++	0	0.5966	BBJ-180K
DU	rs8176719	9:136132908:T:TC	9	136132908	exonic	ABO	TC	T	0.4474	-0.0924	0.0135	8.956e-12	252639	----	58.3	0.0659	Known
DU	rs3019776	11:68826155:A:G	11	68826155	intronic	TPCN2	G	A	0.5301	0.093	0.0159	4.984e-09	252639	++++	20.6	0.2864	EAS	9
DU	rs148675590	13:28567808:AAAC:A	13	28567808	intergenic	URAD	A	AAAC	0.191	0.1468	0.0181	4.897e-16	252639	++++	0	0.643	Known
DU	rs34074411	17:39867248:C:T	17	39867248	intergenic	GAST	T	C	0.6366	0.1107	0.0157	1.58e-12	252639	++++	0	0.7996	Known
DU	rs11665674	19:49196275:A:G	19	49196275	intergenic	FUT2	G	A	0.4484	0.1363	0.0162	3.381e-17	252639	++++	0	0.771	Known
DU	rs6117384	20:6673542:T:C	20	6673542	intergenic	LINC01713	C	T	0.7426	0.0925	0.0159	5.697e-09	252639	+-++	24.9	0.2619	EAS	10
DU	rs5842244	20:57471283:A:AT	20	57471283	intronic	GNAS	A	AT	0.2879	-0.1126	0.0152	1.318e-13	252639	-+--	57.3	0.07097	BBJ-180K
DU	rs5751904	22:25000229:A:T	22	25000229	intronic	GGT1	T	A	0.319	-0.0988	0.0155	2.089e-10	252639	----	0	0.6916	EAS	6
BU	rs17866912	7:126945795:T:G	7	126945795	intergenic	GRM8	G	T	0.0978	0.3425	0.057	1.907e-09	243872	+-++	0	0.7973	BBJ-180K
BU	rs2294008	8:143761931:C:T	8	143761931	UTR5	PSCA	T	C	0.642	-0.4326	0.0268	1.389e-58	243872	----	0	0.4167	Known
BU	rs147272036	14:95298230:C:G	14	95298230	intergenic	GSC-DT	G	C	0.0057	1.3272	0.2391	2.85e-08	243872	++++	0	0.4469	EAS	11
BU	rs6026576	20:57459167:A:G	20	57459167	ncRNA_intronic	LOC101927932	G	A	0.6613	0.1627	0.0271	1.843e-09	243872	++++	0	0.4207	BBJ-180K
* If the significant loci were novel, the analysis which first identified the loci was shown. BBJ1-180, discovery GWAS. EAS, East Asian-specific meta-analysis.
Directions of effect sizes for each lead variant from GWASs were shown in the order of BBJ1-180K, BBJ1-12K, BBJ2-42K, TMM-50K.

## Sheet: ST7
Supplementary Table 7. Summary of publicly available summary statistics used in meta-analyses and effect size comparisons.
Cohort	Phenotype	Phenotype IDs (original)	Number of Cases	Number of Controls	N	Methods	Imputation Rsq/INFO threshold	Genome Build	Number of Variants	Covariates	URL
BBJ1	GC	Gastric Cancers	6563	195745	202308	SAIGE	0.7	GRCh37	8678256	sex, age, PC1-5	http://jenger.riken.jp/61/
UKB	PUD	131591, 131593, 131595, 131597	16666	439661	456327	BOLT-LMM	0.3	rsID only	8546066	sex, age PC1-20	https://www.nature.com/articles/s41467-021-21280-7#Sec12
UKB	DU	531.3	3002	401525	404527	SAIGE	N.A	GRCh37	28309970	sex, age, PC1-4	https://pheweb.org/UKB-SAIGE/about
UKB	GU	531.2	4109	401525	405634	SAIGE	N.A	GRCh37	28320186	sex, age, PC1-4	https://pheweb.org/UKB-SAIGE/about
FinnGen	PUD	K11_GASTRODUOULC	5627	225008	230635	SAIGE	0.6	GRCh38	16355199	sex, age, PC1-10, genotyping batch	https://r6.finngen.fi/
FinnGen	DU	K11_DULC	2151	225008	227159	SAIGE	0.6	GRCh38	16355191	sex, age, PC1-10, genotyping batch	https://r6.finngen.fi/
FinnGen	GU	K11_GULC	3601	225008	228609	SAIGE	0.6	GRCh38	16355197	sex, age, PC1-10, genotyping batch	https://r6.finngen.fi/

## Sheet: ST8
Supplementary Table 8. Significant loci associated with PUD or PUD subtypes from inverse-variance-weighted cross-ancestry meta-analysis.
Phenotype	rsID	CHR	POS (GRCh37)	Region	Nearest Gene	EA	NEA	EAF	BETA	SE	P	N	DIRECTION	HetISq	HetP	Novel or known locus*	Index of novel locus at the stage
PUD	rs1345894981	1	155161794	exonic	MUC1	T	C	0.0479	0.1353	0.0193	2.543e-12	726741	+-+++?	15.5	0.316	Known
PUD	rs59781317	1	156016356	intronic	UBQLN4	G	A	0.5106	0.0436	0.0079	3.511e-08	957376	++++++	17.7	0.2992	Cross-ancestry	1
PUD	rs184426772	2	182502860	intronic	CERKL	C	T	0.0082	0.7957	0.1408	1.601e-08	97523	?+++??	0.0	0.9949	EAS
PUD	rs11692085	2	219963550	intronic	NHEJ1	T	C	0.4613	0.0507	0.0072	2.575e-12	957376	+-++++	16.1	0.3103	EAS
PUD	rs4685405	3	16981683	intronic	PLCL2	T	G	0.4085	0.0498	0.0073	9.836e-12	957376	++++++	0.0	0.4383	BBJ1-180K
PUD	rs1290790	3	169091569	intronic	MECOM	T	A	0.3316	0.0513	0.0078	4.913e-11	957376	++++++	70.3	0.004785	BBJ1-180K
PUD	rs76094691	4	124537967	intergenic	LINC01091	T	C	0.2797	0.0587	0.0103	1.29e-08	957376	+++++-	0.0	0.4904	EAS
PUD	rs3805497	5	40746885	intronic	TTC33	T	A	0.4669	0.076	0.0074	5.32e-25	726741	+++++?	0.0	0.5624	BBJ1-180K
PUD	rs1801020	5	176836532	UTR5	F12	G	A	0.5118	-0.0481	0.0071	1.378e-11	957376	-+----	4.9	0.3856	BBJ1-180K
PUD	rs146095444	6	131582218	intronic	AKAP7	T	C	0.0217	0.2148	0.0387	2.782e-08	270414	++++??	44.9	0.142	EAS
PUD	rs416879	6	160774838	intronic	SLC22A3	G	A	0.3833	-0.0413	0.0069	2.479e-09	957376	------	0.0	0.6018	Cross-ancestry	2
PUD	rs72607744	7	127560541	intronic	SND1	A	G	0.0951	0.1477	0.0188	4.538e-15	270414	++++??	0.0	0.4818	BBJ1-180K
PUD	rs2920293	8	143765414	intergenic	PSCA	G	C	0.6079	-0.1996	0.0084	4.42e-126	501049	----?-	89.5	1.049e-07	Known
PUD	rs10992997	9	96701663	intergenic	BARX1	G	A	0.3226	0.0454	0.008	1.411e-08	957376	++++++	0.0	0.7644	EAS
PUD	rs8176719	9	136132908	exonic	ABO	TC	T	0.4151	-0.0676	0.0067	5.757e-24	957376	------	0.0	0.7763	Known
PUD	rs78459074	11	1029905	intronic	MUC6	G	A	0.176	-0.0555	0.0096	7.603e-09	957376	------	73.6	0.001989	Known
PUD	rs10500661	11	6273744	intergenic	CCKBR	C	T	0.1622	0.1007	0.0094	7.745e-27	957376	++++++	0.0	0.4339	Known
PUD	rs9581957	13	28557889	intronic	URAD	T	C	0.2642	0.0711	0.0077	2.203e-20	957376	++++++	14.0	0.3251	Known
PUD	rs34074411	17	39867248	intergenic	GAST	T	C	0.5355	0.0702	0.0072	1.069e-22	957376	++++++	0.0	0.4275	Known
PUD	rs11665674	19	49196275	intergenic	FUT2	G	A	0.4467	0.0855	0.0107	1.472e-15	501049	++++?+	0.0	0.5176	Known
PUD	rs6123837	20	57465571	intronic	GNAS	A	G	0.4787	0.0524	0.0069	2.12e-14	957376	++++++	1.7	0.4053	BBJ1-180K
PUD	rs12625329	20	62709274	intronic	RGS19	A	G	0.5541	0.0401	0.007	8.088e-09	957376	++++++	22.2	0.2671	Cross-ancestry	3
PUD	rs11416248	22	25008477	intronic	GGT1	CT	C	0.3207	-0.0762	0.0108	2.1e-12	270414	----??	0.0	0.6317	EAS
DU	rs141625351	1	155133066	intergenic	KRTCAP2	G	GGT	0.9026	-0.171	0.0254	1.686e-11	252639	--+-??	74.3	0.008521	Known
DU	rs11692085	2	219963550	intronic	NHEJ1	T	C	0.4039	0.0774	0.0126	7.091e-10	884325	+-++++	3.4	0.3947	EAS
DU	rs6783769	3	16966423	intronic	PLCL2	T	G	0.4877	0.0808	0.0135	2.308e-09	252639	++++??	25.3	0.2596	BBJ1-180K
DU	rs60154219	3	169136565	intronic	MECOM	G	C	0.2677	-0.0909	0.014	8.54e-11	479798	----?-	15.1	0.3183	BBJ1-180K
DU	rs34742353	4	47634802	intronic	CORIN	A	AT	0.8248	0.1069	0.0184	6.162e-09	252639	++++??	0.0	0.4916	EAS
DU	rs3805497	5	40746885	intronic	TTC33	T	A	0.5211	0.1099	0.0125	1.119e-18	657166	+++++?	9.0	0.355	BBJ1-180K
DU	rs41265804	6	29924159	intergenic	HLA-A	G	C	0.4565	-0.0786	0.0129	1.082e-09	479798	----?-	38.4	0.1654	BBJ1-180K
DU	rs2481036	6	160705005	intergenic	SLC22A2	C	T	0.2041	-0.0783	0.0141	2.841e-08	884325	--+---	26.3	0.237	Cross-ancestry
DU	rs61160304	7	127249659	downstream	PAX4	T	C	0.0985	0.2	0.0255	4.769e-15	252639	+-++??	23.6	0.2697	BBJ1-180K
DU	rs71514093	8	143763259	intronic	PSCA	T	TG	0.3648	0.416	0.0142	1.07e-188	252639	++++??	0.0	0.6594	Known
DU	rs7470279	9	80607789	intronic	GNAQ	T	A	0.3467	0.0887	0.0139	1.559e-10	479798	++++?+	22.5	0.2711	BBJ1-180K
DU	rs8176719	9	136132908	exonic	ABO	TC	T	0.449	-0.1045	0.0124	4.161e-17	479798	----?-	67.6	0.01504	Known
DU	rs10500661	11	6273744	intergenic	CCKBR	C	T	0.1415	0.1445	0.0173	6.788e-17	884325	++++++	66.4	0.01083	Known
DU	rs3019776	11	68826155	intronic	TPCN2	G	A	0.5428	0.0948	0.0157	1.377e-09	479798	++++?+	6.1	0.372	EAS
DU	rs148675590	13	28567808	intergenic	URAD	A	AAAC	0.191	0.1468	0.0181	4.67e-16	252639	++++??	0.0	0.6429	Known
DU	rs511893	16	88990941	intronic	CBFA2T3	G	T	0.3079	-0.092	0.0159	6.386e-09	479798	-+--?-	25.4	0.2524	Cross-ancestry	4
DU	rs34074411	17	39867248	intergenic	GAST	T	C	0.5695	0.0997	0.0124	1.103e-15	884325	++++++	0.0	0.7185	Known
DU	rs2642030	17	65605075	intronic	PITPNC1	G	A	0.4793	0.0676	0.012	2.003e-08	884325	+-++++	11.4	0.3428	Cross-ancestry	5
DU	rs11665674	19	49196275	intergenic	FUT2	G	A	0.4466	0.1358	0.0161	3.976e-17	479798	++++?+	0.0	0.8538	Known
DU	rs6117384	20	6673542	intergenic	LINC01713	C	T	0.7336	0.0889	0.0129	6.32e-12	884325	+-++++	6.4	0.3758	EAS
DU	rs5842244	20	57471283	intronic	GNAS	A	AT	0.2879	-0.1126	0.0152	1.279e-13	252639	-+--??	57.3	0.07108	BBJ1-180K
DU	rs8126001	20	62711459	UTR5	OPRL1	T	C	0.6238	0.0721	0.013	3.026e-08	657166	+++++?	0.0	0.5958	Cross-ancestry	3
DU	rs375244580	22	24992953	intronic	GGT1	A	AT	0.316	-0.0942	0.0151	4.465e-10	252639	----??	0.0	0.7732	EAS
DU	rs7288137	22	50458020	intronic	TTLL8	A	G	0.2079	0.0813	0.0141	7.728e-09	884325	++++++	0.0	0.4736	Cross-ancestry	6
GU	rs4685405	3	16981683	intronic	PLCL2	T	G	0.4578	0.0559	0.0094	2.765e-09	895890	++++++	0.0	0.8909	BBJ1-180K
GU	rs77132614	3	169088553	intronic	MECOM	T	C	0.0971	0.1012	0.0183	3.396e-08	490256	++++?+	10.9	0.3439	BBJ1-180K
GU	rs546238399	5	40790627	intronic	PRKAA1	CTCT	C	0.6131	0.069	0.0112	8.634e-10	261647	++++??	0.0	0.674	BBJ1-180K
GU	rs17866912	7	126945795	intergenic	GRM8	G	T	0.0983	0.147	0.0234	3.286e-10	261647	++++??	0.0	0.4998	BBJ1-180K
GU	rs143484304	8	143760366	intergenic	PSCA	T	G	0.6342	-0.1404	0.0108	1.329e-38	261647	----??	78.4	0.003076	Known
GU	rs8176719	9	136132908	exonic	ABO	TC	T	0.451	-0.0556	0.0096	6.698e-09	490256	----?-	0.0	0.8281	Known
GU	rs749161312	13	28499583	UTR3	PDX1	CCCCTCCTCT	C	0.595	-0.0665	0.0116	1.011e-08	261647	----??	0.0	0.7334	Known
GU	rs60346985	17	39920786	intronic	JUP	GGAAA	G	0.4752	0.0639	0.011	6.475e-09	261647	++++??	33.7	0.2101	Known
GU	rs8114689	20	57476890	intronic	GNAS	A	G	0.5925	0.0643	0.0107	1.83e-09	261647	++++??	0.0	0.7388	BBJ1-180K
GU	rs11416248	22	25008477	intronic	GGT1	CT	C	0.3208	-0.0733	0.0127	7.512e-09	261647	----??	0.0	0.6567	EAS
* If the significant loci were novel, the analysis which first identified the loci was shown. BBJ1-180, discovery GWAS. EAS, East Asian-specific meta-analysis. Cross-ancestry, cross-ancestry meta analysis.
Directions of effect sizes for each lead variant from GWASs were shown in the order of BBJ1-180K, BBJ1-12K, BBJ2-42K, TMM-50K, UKB, FinnGen.

## Sheet: ST9
Supplementary Table 9. Significant loci associated with PUD or PUD subtypes from cross-ancestry meta-regression using MR-MEGA.
Phenotype	rsID	Region	Nearest Gene	CHR	POS (GRCh37)	EA	NEA	EAF	P	Number of cohorts	N	Directions	P (ancestry)	P (residual_het)	Novel or known locus*
PUD	rs1345894981	exonic	MUC1	1	155161794	T	C	0.0426942	3.76919e-11	5	726741	+-+++?	0.283819	0.3308	Known
PUD	rs11692085	intronic	NHEJ1	2	219963550	T	C	0.549306	2.71401e-11	6	957376	+-++++	0.200643	0.432514	EAS
PUD	rs4685405	intronic	PLCL2	3	16981683	T	G	0.276387	4.70774e-11	6	957376	++++++	0.0945369	0.991571	BBJ-180K
PUD	rs1290790	intronic	MECOM	3	169091569	T	A	0.352724	1.09549e-11	6	957376	++++++	0.00443309	0.110797	BBJ-180K
PUD	rs7705504	intronic	TTC33	5	40739261	T	C	0.340395	1.78952e-23	6	957376	+++++-	0.000902994	0.711068	BBJ-180K
PUD	rs1801020	UTR5	F12	5	176836532	G	A	0.631956	1.63332e-10	6	957376	-+----	0.241556	0.491093	BBJ-180K
PUD	rs141001296	intergenic	SLC22A2	6	160711815	C	T	0.234535	3.13266e-08	6	957376	--+---	0.262322	0.351057	Cross-ancestry
PUD	rs17866443	intergenic	ZNF800	7	127058953	A	C	0.093404	3.56541e-12	5	501049	+-++?-	0.0612415	0.116768	BBJ-180K
PUD	rs35589574	intergenic	MIR129-1	7	127846470	T	C	0.16915	3.24724e-08	5	501049	++++?+	0.127013	0.845046	BBJ-180K
PUD	rs2976391	intronic	PSCA	8	143762724	A	C	0.391829	3.4434e-65	6	957376	++++++	4.93706e-12	0.0253642	Known
PUD	rs8176719	exonic	ABO	9	136132908	TC	T	0.39871	4.12671e-22	6	957376	------	0.687445	0.625536	Known
PUD	rs78459074	intronic	MUC6	11	1029905	G	A	0.149573	6.86243e-11	6	957376	------	0.000210096	0.575656	Known
PUD	rs10500661	intergenic	CCKBR	11	6273744	C	T	0.17081	4.68877e-25	6	957376	++++++	0.514495	0.317501	Known
PUD	rs9581957	intronic	URAD	13	28557889	T	C	0.286992	1.42647e-19	6	957376	++++++	0.0717945	0.909341	Known
PUD	rs34074411	intergenic	GAST	17	39867248	T	C	0.501953	1.91509e-21	6	957376	++++++	0.179464	0.689136	Known
PUD	rs8103840	intronic	FUT1	19	49254955	T	C	0.50636	6.17004e-15	6	957376	------	0.0081837	0.280769	Known
PUD	rs6123837	intronic	GNAS	20	57465571	A	G	0.420828	2.42879e-13	6	957376	++++++	0.184652	0.635038	BBJ-180K
PUD	rs28509371	intronic	GGT1	22	24997846	C	T	0.331864	4.2629e-12	6	957376	------	0.0274061	0.674038	EAS
GU	rs7716285	downstream	TTC33	5	40711361	G	A	0.343922	8.30035e-09	6	895890	+++++-	0.00706057	0.795994	BBJ-180K
GU	rs56370107	intergenic	ARC	8	143707530	T	C	0.545995	1.64302e-21	6	895890	----++	1.08972e-10	0.812821	Known
GU	rs6128461	intronic	GNAS	20	57477090	C	T	0.622828	4.14338e-08	6	895890	++++--	0.000210996	0.708476	BBJ-180K
DU	rs6668815	intergenic	DPM3	1	155124985	G	A	0.594054	5.12597e-11	5	657166	----+?	1.38495e-06	0.832165	Known
DU	rs59781317	intronic	UBQLN4	1	156016356	G	A	0.405675	3.08523e-08	6	884325	++++++	0.0171213	0.927226	Cross-ancestry
DU	rs11692085	intronic	NHEJ1	2	219963550	T	C	0.549339	7.58347e-09	6	884325	+-++++	0.259108	0.479727	EAS
DU	rs1156336	intronic	PLCL2	3	16967221	T	A	0.403007	4.48518e-08	6	884325	++++--	0.000574679	0.307051	BBJ-180K
DU	rs6780457	intronic	MECOM	3	169137059	T	C	0.194167	4.72595e-10	6	884325	------	0.104386	0.662083	BBJ-180K
DU	rs3805497	intronic	TTC33	5	40746885	T	A	0.375735	1.5063e-17	5	657166	+++++?	0.164966	0.672744	BBJ-180K
DU	rs1611713	intergenic	HCP5B	6	29829251	C	A	0.285888	3.18175e-08	6	884325	------	0.016337	0.392146	BBJ-180K
DU	rs17866443	intergenic	ZNF800	7	127058953	A	C	0.0910201	1.43388e-11	5	479798	+-++?-	0.0261802	0.0089082	BBJ-180K
DU	rs2976391	intronic	PSCA	8	143762724	A	C	0.38812	9.75059e-95	6	884325	++++++	2.8473e-11	0.80245	Known
DU	rs10870013	intergenic	GNAQ	9	80649703	C	A	0.237324	4.57858e-10	6	884325	++++-+	0.000391716	0.568393	BBJ-180K
DU	rs8176719	exonic	ABO	9	136132908	TC	T	0.452759	3.30971e-17	5	479798	----?-	0.0103141	0.203402	Known
DU	rs10500661	intergenic	CCKBR	11	6273744	C	T	0.168496	1.46375e-17	6	884325	++++++	0.00278733	0.37232	Known
DU	rs3019776	intronic	TPCN2	11	68826155	G	A	0.737039	1.3327e-08	5	479798	++++?+	0.241624	0.491935	Known
DU	rs9581957	intronic	URAD	13	28557889	T	C	0.288996	1.02458e-15	6	884325	++++++	0.00653199	0.336365	Known
DU	rs34074411	intergenic	GAST	17	39867248	T	C	0.504127	2.9019e-14	6	884325	++++++	0.391945	0.799692	Known
DU	rs11665674	intergenic	FUT2	19	49196275	G	A	0.23773	2.04669e-15	5	479798	++++?+	0.704115	0.725234	Known
DU	rs6117384	intergenic	LINC01713	20	6673542	C	T	0.726362	1.63484e-10	6	884325	+-++++	0.519042	0.258407	EAS
DU	rs6026578	ncRNA_intronic	LOC101927932	20	57463472	G	C	0.651721	9.76937e-13	6	884325	+-++++	0.0215192	0.0690219	BBJ-180K
DU	rs5751901	intronic	GGT1	22	24992266	C	T	0.333422	3.2392e-09	6	884325	------	0.0325959	0.658388	EAS
* If the significant loci were novel, the analysis which first identified the loci was shown. BBJ1-180, discovery GWAS. EAS, East Asian-specific meta-analysis. Cross-ancestry, cross-ancestry meta analysis.
Directions of effect sizes for each lead variant from GWASs were shown in the order of BBJ1-180K, BBJ1-12K, BBJ2-42K, TMM-50K, UKB, FinnGen.

[truncated: 33 more sheets: ST10, ST11, ST12, ST13, ST14, ST15, ST16, ST17, ST18, ST19, ST20, ST21, ST22, ST23, ST24, ST25, ST26, ST27, ST28, ST29 …]
